# Supplementary material for: Data on the concentration of heavy metals and metalloids in lotic water of the Mantaro river watershed and human risk assessment, Peru
Source: Data Brief. 2020 Apr 21;30:105493. doi: 10.1016/j.dib.2020.105493 (PMC7182665; doi:10.1016/j.dib.2020.105493)
Supplement: Supplementary file 1 [file mmc1.xml]

<?xml version="1.0" encoding="utf-8" standalone="no"?>
<data>
  <datasets>
    <author>mcustodio@uncp.edu.pe;mcustodio2021@gmail.com</author>
    <type>0</type>
    <dataset>
      <value>6</value>
      <reason>Other (please explain)</reason>
      <comments>Supplementary material attached</comments>
    </dataset>
  </datasets>
</data>
